# Supplementary material for: PRC1 Stabilizes Cardiac Contraction by Regulating Cardiac Sarcomere Assembly and Cardiac Conduction System Construction
Source: Int J Mol Sci. 2021 Oct 21;22(21):11368. doi: 10.3390/ijms222111368 (PMC8583368; doi:10.3390/ijms222111368)
Supplement: Supplementary file 1 [file ijms-22-11368-s001.zip]

Archive with 1 entries (1 files):
- ijms-1404443-supplementary.pdf
